# Supplementary material for: Berberrubine Phosphate: A Selective Fluorescent Probe for Quadruplex DNA
Source: Molecules. 2021 Apr 28;26(9):2566. doi: 10.3390/molecules26092566 (PMC8124163; doi:10.3390/molecules26092566)
Supplement: Supplementary file 1 [file molecules-26-02566-s001.zip]

Archive with 1 entries (1 files):
- molecules-1177328-supplementary.pdf
